# Supplementary material for: Sensory focused exercise improves anxiety in Parkinson’s disease: A randomized controlled trial
Source: PLoS One. 2020 Apr 16;15(4):e0230803. doi: 10.1371/journal.pone.0230803 (PMC7162490; doi:10.1371/journal.pone.0230803)
Supplement: S3 Data — (XLSX) [file pone.0230803.s005.xlsx]

## Sheet: Patient Demographics
				Pre-Test		Post-Test
Group	Age	Gender	Years since diagnosis	CHAMPS_ALL_PA	CHAMPS_MODERATE_PA	CHAMPS_ALL_PA	CHAMPS_MODERATE_PA	PRE PDQ-39	POST PDQ-39	PRE MOCA	POST MOCA	# of Classes Attended	Percentage Adherence
1	64	M	12	2104.36	690.139	429.922	135.765	75	87	27	29	32	96.9697
1	76	M	3	7116.93	3503.52	14162.8	7627.59	20	36	25	24	33	100
1	70	M	3	1803.77	801.675	1349.49	434.241	98	117	16	13	31	93.9394
1	59	M	2	1136.09	757.391	2738.94	933.529	7	1	28	27	33	100
1	72	F	3	181.02	135.765	876.816	277.187	57	55	13	10	32	96.9697
1	65	M	10	3819.9	1740.38	2597.18	1606.5	52	57	19	22	30	90.9091
1	68	F	5	2741.76	649.74	2391.9	1320.9		22	22	23	33	100
1	74	M	9	2308.29	632.1	1873.72	948.15	12	23	25		32	96.9697
1	67	M	3	12450.5	7657.97	14073.4	7657.97	13	7	21	27	33	100
1	65	M	21			6236.78	3531.27	54	47	21	20	32	96.9697
1	59	M	11	1489.5	432.705	1913.89	0	37	38	24	28	32	96.9697
1	61	M	4	1746.18	1004.65			70	84	29	27	31	93.9394
1	61	M	6							24	28	33	100
1	53	F	4							30	27	32	96.9697
1	67	M	3	1554.07	1096.99	5589.41	2350.69	29	18	26	26	31	93.9394
2	72	M	3	2082.7	392.962	3896.88	1742.13	27	12	28	30	33	100
2	71	M	3	7301.9	6818.17	6188.57	3777.64	75	53	26	25	31	93.9394
2	76	M	4	656.539	0	2344.78	437.692	55	46	16	22	32	96.9697
2	63	M	4			4117.1	934.132	73	30	24	28	31	93.9394
2	65	M	7	5219.85	3196.1	2069.6	1152.69	15	26	24	20	33	100
2	70	F	3	8050.58	5729.85	4711.68	3068.56	11	9	22	23	32	96.9697
2	64	F	8	1296.75	578.55	4029.9	1047.38		73	24	27	31	93.9394
2	74	M	4	1994.09	719.355	1507.47	169.26	36	35	26	29	33	100
2	82	M	9	2363.93	994.271	2881.36	1633.45	48	53	30	27	32	96.9697
2	90	M	5	3215.47	3127.37	3039.28	1365.47	5	3	26	28	33	100
2	83	F	16	1648.47	466.909	2372.66	1229.21	39	11	20	24	33	100
2	72	M	8	4475.89	3174.94	7085.53	3004.57	37	13	23	21	33	100
2	78	M	6	5154.05	2902.15	16851.6	11841.3	54	48	23	28	33	100
2	74	M	12	5698.22	4314.19	7369.03	4538.62	33	16	25	27	32	96.9697
2	61	M	9	5958.14	3380.84	10559.2	6130.75	42	56	20	26	33	100
3	66	M	4	6105.09	4639.87	4948.03	3732.83	26	15	24	24
3	77	M	9	2700.35	467.552	5295.74	1803.41	58	56	8	12
3	66	M	19	3298.31	3034.45	2817.7	1978.99	51	77	20	24
3	75	M	3	7272.76	5864.12	4142.45	1711.24	28	45	26	28
3	70	M	8	7071.95	6014.05	5744.76	5193.37	58	66	24	24
3	69	M	4	7256.34	4918.96	7116.8	4837.56	49	50	27	29
3	78	M	17	787.421	0	2105.76	143.167	80	61	15	13
3	67	F	11	2095.28	910.639	3283.94	1837.39	2	3	30	29
3	80	M	3	2238.09	609.184	4217.94	1615.66	25	29	23	27

## Sheet: UPDRS-III
	UPDRS-III Score Pre		UPDRS-III Score Post
Group	ON	OFF	ON	OFF
1	17	29.5	16.5	29.5
1	21	24	12.5	19.5
1	18.5	31	15	23
1	14	21	10.5	20.5
1	44	55	36	40.5
1	20.5	32.5	14.5	26
1	10.5	25.5	12	17
1	12	24.5	8.5	12.5
1	35	42.5	20.5	25.5
1	31.5	33.5	18.5	30
1	15		7
1	6.5	13	5.5	8
1	15	25	22.5	32.5
1	9	20	9	28
1	31.5	34	22.5	27.5
2	14.5	27	10.5	19
2	18.5	29.5	15	19
2	33.5	36.5	17	29
2	17		12
2	41	38	32	36
2	29.5	24.5	21	25
2	13.5	24.5	17	32
2	23.5	24.5	14.5	22
2	17.5	28.5	20	27
2	9.5	15.5	9.5	13.5
2	24	38	25.5	28.5
2	28	38.5	25.5	47
2	24.5	29.5	25.5	33
2	15.5	20.5	10	18
2	26.5	32.5	7.5	27.5
3	6	11	7.5	12
3	30	45.5	35	42.5
3	14.5	23	12	23.5
3	21.5	27.5	19.5	34
3	23	34	26.5	28.5
3	13	21.5	19	26
3	34		35
3	8	18.5	6.5	17.5
3	8.5	18	14.5	22

## Sheet: StateTrait
	Pre Assessment		Post Assessment
Group	State Score	Trait Score	State Score	Trait Score
1			68	69
1	43	42	48	40
1	49	48	45	47
1	21	24	23	26
1	53	43	54	45
1			40	41
1	42	40	31	37
1	50	25	25	26
1	56	48	44	35
1	23	45	29	41
1	27	39	27	38
1	42	25	45	30
1	47	40	60	51
1	28	46	39	51
1	24	30	21	28
2	26	31	25	34
2	51		32	41
2	25	48	41	42
2	20	28	21	21
2			36	46
2	26	32	39	28
2	32	43	43	44
2	38	59	35	56
2	42	48	47	48
2	20	23	20	22
2	51	53	37	41
2	36	42	26	26
2	48	30	42	33
2	26	38	26	26
2	24	36	28	35
3	47	35
3			33	42
3	27	41
3			25	29
3	46	55	44	51
3	27	30	21	26
3			33	30
3	34	42	35	42
3

## Sheet: PAS
		Pre Assessment			Post Assessment
	Group	pre Persistent Anxiety	pre Episodic Anxiety	pre Avoidance Behaviour	post Persistent Anxiety	post Episodic Anxiety	post Avoidance Behaviour
	1	13	0	9	16	7	9
	1	11	4	4	10	5	4
	1	8	5	4.5	10	9	1
	1	4	0	2	5	0	3
	1	14	3	1	8.4	3	0
	1	7	4	3	9	5	5
	1	9	4	0	8	0	3
	1	1	1	2	9	4	0
	1	7	1	0	6	3	1
	1	11	4	4	1	1	3
	1	12	4	6	10	4	5
	1	5	1	3	9	2	3
	1	10	3	5	13	5	7
	1	12	5	6	13	8	7
	1	7	3	3	7	2	0
	2	4	0	0	3	0	0
	2	15	10	9	13	8	6
	2	9	3	1.5	4	1	1
	2	5	4	6	2	0	2
	2	3	0	0	9	2	1
	2	10	4	6	5	2	1
	2	10	2	6	8	3	4
	2	10	6	3	12	4	3
	2	8	5	5	8	4	8
	2	0	1	0	2	0	1
	2	12	5	6	6	1	0
	2	12	6	1	3	0	0
	2	11	7	4	10	4	6
	2	8	0	2	3	1	3
	2	11	4	4	5	0	1
	3	6	2	3	8	3	2
	3	10	4	3	8	3	4
	3	5	3	3	8	5	7
	3	9	0	4	9	1	3
	3	6	8	7	7	0	1
	3	8	3	5	5	1	0
	3	10	5	4	7	5	6
	3	3	0	0	2	0	1
	3	0	0	0	3	1	0

## Sheet: Cognition
	Pre Test												Post Test
	PRE MOCA	Stroop Test			Trail-Making-Test			Verbal Fluency					POST MOCA	Stroop Test			Trail-Making-Test			Verbal Fluency
Group		Words	Colours	Conflict/ink	Part A	Part B	Part A-Part B	F	A	S	Total			Words	Colours	Conflict/ink	Part A	Part B	Part A-Part B	F	A	S	Total
1	27	84	51	22	62.53	118.37	55.84	8	5	9	22		29	71	48	23	67	132	65	5	5	8	18
1	25	79	49	14	71.83	110.98	39.15	14	4	15	33		24	85	60	24	62	219	157	14	7	14	35
1	16	76	55	33	97	281	184	10	8	10	28		13			13	201.32	552.58	351.26	9	5	10	24
1	28				30.32	59.65	29.33	15	10	12	37		27	93	66	40	28.09	85.84	57.75	16	11	14	41
1	13							8	2	2	12		10				300	600	300	5	3	7	15
1	19	74	53	25	26.35	275.47	249.12	7	2	12	21		22	71	51	17	32.32	259.47	227.15	11	4	12	27
1	22	86	64	28	36	92	56	10	4	12	26		23	81	60	29	46	81	35	10	3	5	18
1	25				53	108	55	11	11	14	36
1	21	69	63	31	136	720	584	4	2	3	9		27	77	68	21	53	384	331	9	5	6	20
1	21	96	66	29	27.97	186.19	158.22	6	12	17	35		20	82	56	37	33.76	257	223.24	14	8	14	36
1	24	121	75	26	39	93.38	54.38	12	11	10	33		28	76	53	23	31.47	106.72	75.25	12	7	10	29
1	29	63	44	34	39	84	45	3	6	5	14		27	52	44	28	46	130	84	6	5	5	16
1	24	106	85	50	24.95	51.85	26.9	18	12	15	45		28	109	84	56	35.72	50.41	14.69	12	13	16	41
1	30	109	77	47	20.77	37.09	16.32	14	11	14	39		27	111	81	54	19.53	45.56	26.03	13	11	17	41
1	26				43	88	45	5	3	11	19		26	72	52	26	56	85	29	3	7	6	16
2	28				33	70.45	37.45	26	20	22	68		30	100	69	35	28.04	71.48	43.44	33	22	24	79
2	26	84	64	25	39.1	89.35	50.25	11	7	15	33		25	78	60	34	28.06	65.4	37.34	10	8	9	27
2	16				105	600	495	5	7	1	13		22	66	42	10	94	274	180	9	8	11	28
2	24	93	54	28	56.51	98.53	42.02	8	5	12	25		28	94	66	37	36.63	83.07	46.44	12	11	15	38
2	24				52.58	151.29	98.71	11	4	7	22		20	80	61	20	62.7	127.56	64.86	8	9	7	24
2	22	100	46	14	53	105	52	22	11	21	54		23	93	46	21	64	118	54	17	12	23	52
2	24	100	66	24	37	79	42	16	13	20	49		27	90	53	18	30	63	33	15	9	19	43
2	26				71	155	84	14	11	18	43		29	66	49	21	39	142	103	14	10	13	37
2	30				42	102.53	60.53	12	6	10	28		27	80	50	27	58.37	196	137.63	13	14	22	49
2	26	100	63	31	46	165	119	19	12	13	44		28	100	68	24	59	115	56	12	9	15	36
2	20	86	50	25	55	203	148	9	8	5	22		24
2	23				61	207	146	6	1	4	11		21	43	34	20	70	178	108	4	3	3	10
2	23	76	52	23	49	219	170	12	13	13	38		28	74	52	26	44	94	50	6	11	12	29
2	25				39.66	103.47	63.81	10	7	9	26		27				42	89	47	5	10	9	24
2	20	60	48	32	35	201	166	13	16	11	40		26	62	49	37	29	108	79	11	13	17	41
3	24	78	52	19	48.15	192.63	144.48	15	5	10	30		24	78	54	27	48.9	116	67.1	16	7	12	35
3	8	26	16	16	68.66	600	531.34	7	1	6	14		12	25	24	12	55.5	600	544.5	4	3	5	12
3	20	67	48	26	39.96	138.81	98.85	21	11	15	47		24	71	53	29	27.05	114	86.95	10	12	14	36
3	26				38.62	160.7	122.08	16	13	17	46		28	68	46	26	44.66	151.94	107.28	11	10	20	41
3	24	72	54	5	33	84.85	51.85	7	8	2	17		24	69	55	27	46	187	141	10	9	11	30
3	27	83	63	39	48.51	114.4	65.89	10	9	12	31		29	70	61	33	41.63	92.5	50.87	10	7	12	29
3	15												13
3	30				27.7	61.43	33.73	8	10	13	31		29	92	69	41	22.66	49.69	27.03	9	7	10	26
3	23	83	54	37	29.73	86.59	56.86	20	12	17	49		27	90	55	43	31.97	78	46.03	16	14	22	52
